# Supplementary material for: Bacillus thuringiensis and Chlorantraniliprole Trigger the Expression of Detoxification-Related Genes in the Larval Midgut of Plutella xylostella
Source: Front Physiol. 2021 Dec 13;12:780255. doi: 10.3389/fphys.2021.780255 (PMC8710669; doi:10.3389/fphys.2021.780255)
Supplement: Supplementary file 1 [file Table_1.XLSX]

## Sheet: Sheet1
		Table S1 Primer sequences and amplification characteristics of candidate reference genes for qRT-PCR studies in Plutella xylostella.
			5’ to 3’			Product size	GC%	Tm
1	Carboxylesterase	Forward	CCTGAGTGTGGCCAAGAGTT			171	55	60.3
		Reverse	TTTGGGAAGTGTCCAAGACC				50	59.94
2	trypsin	Forward	ATCGCACTGCTGATGCTATG			168	50	60
		Reverse	TACGGTCACTGCTTGCAGAA				50	60
3	Chitinase	Forward	CCCTCAAACATTCAGCTGGT			169	50	60.11
		Reverse	AAGTCTTCAGCAGGCTTGGA				50	60.13
4	Cytochrome P450	Forward	ACGAGTTGGCAAAGAACCAG			170	50	60.29
		Reverse	TCTCATGAGCACCGAGACTG				55	60.14
5	Glutathione S-transferase	Forward	GTCGACTAGCCCAGACGTTC			179	60	59.87
		Reverse	TGTACAAAGCACCGATCACC				50	59.57
6	Acetyl cholinesterase	Forward	GCCGTTCCAGTGGTAGTGAT			171	55	60
		Reverse	GAGGTTGCCTCGTGCTAACT				55	59.5
7	UDP-glycosyltransferase	Forward	AGTTCGCCGAAGTCTACGAG			190	55	59.64
		Reverse	GGGCTCTCATCCAAATGGTA				50	59.89
8	ABCC4	Forward	GAGCTGGGAAGTCGTCTCTG			189	60	60.14
		Reverse	CGGCAACCACCTTCTTGTAT				50	59.99
9	Serpin	Forward	ATCACCAGGAAGACGTACCG			182	55	59.99
		Reverse	TTGTATCGTTCGACGGACCT				50	60.52
10	Actin	Forward	CAGGGAGTGATGGTCGGTAT			168	55	59.64
		Reverse	GACACGCAGCTCGTTGTAGA				50	59.89
