# Supplementary material for: Bacillus thuringiensis and Chlorantraniliprole Trigger the Expression of Detoxification-Related Genes in the Larval Midgut of Plutella xylostella
Source: Front Physiol. 2021 Dec 13;12:780255. doi: 10.3389/fphys.2021.780255 (PMC8710669; doi:10.3389/fphys.2021.780255)
Supplement: Supplementary file 2 [file Table_2.XLSX]

## Sheet: Sheet1
		Table S2 Significantly enriched KEGG pathways in pairwise comparison of Plutella xylostella strains transcriptome
Bt-DBM_vs_FOH-DBM.DEG.KEGGEnrich								BtC-DBM_vs_Bt-DBM.DEG.KEGGEnrich							BtC-DBM_vs_SS-DBM.DEG.KEGGEnrich
	Description	GeneRatio	BgRatio	p.adjust	geneID	Count		Description	GeneRatio	BgRatio	p.adjust	geneID	Count		Description	GeneRatio	BgRatio	p.adjust	geneID	Count
	Valine, leucine and isoleucine degradation	11/132	63/6363	8.3291e-06	LOC105395483/LOC105385253/LOC105391086/LOC105387948/LOC105387711/LOC105388548/LOC105388405/LOC105383530/LOC105381551/LOC105397953/LOC105389846	11		Parkinson disease	32/206	159/6363	4.99046e-15	LOC105396367/LOC105393541/LOC105380503/LOC105391055/LOC105390862/LOC105383805/LOC105382346/LOC105392040/LOC105395748/LOC105388945/LOC105396495/LOC105383969/LOC105386053/LOC105395856/LOC105387955/LOC105397916/LOC105394092/LOC105381802/LOC105380216/LOC105390563/LOC105390313/LOC105392372/LOC105380720/LOC105397331/LOC105391476/LOC105395218/LOC105381307/LOC105385400/LOC105384651/LOC105395022/LOC105388…	32		Valine, leucine and isoleucine degradation	48/1410	63/6363	2.38684e-17	LOC105388875/LOC105384619/LOC105384060/LOC105387948/LOC105383530/LOC105384618/LOC105387711/LOC105385639/LOC105383066/LOC105384304/LOC105394722/LOC105390252/LOC105388405/LOC105385253/LOC105395551/LOC105397953/LOC105386601/LOC105395483/LOC105391283/LOC105396788/LOC105384038/LOC105393519/LOC105381551/LOC105389846/LOC105394724/LOC105388548/LOC105390940/LOC105396360/LOC105391086/LOC105383944/LOC105389…	48
	beta-Alanine metabolism	9/132	65/6363	0.000544106	XLOC_044026/LOC105395483/LOC105384082/LOC105385253/XLOC_043936/LOC105391086/LOC105388988/LOC105384821/LOC105387002	9		Huntington disease	41/206	279/6363	7.6088e-15	LOC105396367/LOC105393541/LOC105380503/LOC105386142/LOC105390862/LOC105383805/LOC105382346/LOC105395173/LOC105392040/LOC105398355/LOC105395748/LOC105388945/LOC105396495/LOC105383969/LOC105386053/LOC105395856/LOC105385519/LOC105388034/LOC105387955/LOC105380210/LOC105391030/LOC105385858/LOC105394092/LOC105381802/LOC105380216/LOC105390563/LOC105390313/LOC105392372/LOC105380720/LOC105397331/LOC105396…	41		Fatty acid degradation	43/1410	71/6363	4.36982e-10	LOC105384060/LOC105383530/LOC105385639/LOC105394722/LOC105390252/LOC105395551/LOC105385488/LOC105393313/LOC105397949/LOC105396788/LOC105384038/LOC105393519/LOC105398033/LOC105394724/LOC105396633/LOC105390940/LOC105396360/LOC105385270/LOC105380932/LOC105383944/LOC105394300/LOC105397287/LOC105394354/LOC105381535/LOC105381602/LOC105384952/LOC105382838/LOC105383532/LOC105384951/LOC105385324/LOC105384…	43
	Choline metabolism in cancer	10/132	96/6363	0.00145762	LOC105380285/LOC105385157/LOC105388380/LOC105393057/LOC105393279/LOC105385158/LOC105394495/LOC105382011/LOC105385179/LOC105386978	10		Oxidative phosphorylation	32/206	189/6363	3.23712e-13	LOC105396367/LOC105393541/LOC105380503/LOC105386120/LOC105390862/LOC105383805/LOC105382346/LOC105393867/LOC105392040/LOC105395748/LOC105382789/LOC105388945/LOC105383969/LOC105386053/LOC105387955/LOC105380678/LOC105394092/LOC105381802/LOC105380216/LOC105390563/LOC105390313/LOC105392372/LOC105381634/LOC105380720/LOC105397331/LOC105391476/LOC105395218/LOC105381307/LOC105385400/LOC105384651/LOC105388…	32		Metabolism of xenobiotics by cytochrome P450	47/1410	85/6363	2.66636e-09	LOC105388506/LOC105389450/LOC105389269/LOC105383409/LOC105389233/LOC105380066/LOC105389540/LOC105392478/LOC105386021/LOC105380067/LOC105382647/LOC105382918/LOC105383040/LOC105389539/LOC105394254/LOC105393950/LOC105383057/LOC105393992/LOC105395140/LOC105397287/LOC105383753/LOC105388571/LOC105384839/LOC105382838/LOC105389537/LOC105389248/LOC105391648/LOC105397335/LOC105391652/LOC105396722/LOC105389…	47
	Drug metabolism - other enzymes	11/132	129/6363	0.0028115	XLOC_044026/LOC105389269/LOC105384082/XLOC_043936/LOC105380707/LOC105393944/LOC105397674/LOC105388988/LOC105397896/LOC105391951/LOC105383538	11		Alzheimer disease	31/206	205/6363	1.67711e-11	LOC105396367/LOC105393541/LOC105380503/LOC105380241/LOC105390862/LOC105383805/LOC105382346/LOC105388171/LOC105392040/LOC105395748/LOC105388945/LOC105383969/LOC105386053/LOC105385519/LOC105387955/LOC105394092/LOC105381802/LOC105380216/LOC105390563/LOC105390313/LOC105397432/LOC105392372/LOC105380720/LOC105397331/LOC105391476/LOC105395218/LOC105381307/LOC105385400/LOC105384651/LOC105388782/LOC105394…	31		Chemical carcinogenesis	46/1410	86/6363	1.49248e-08	LOC105388506/LOC105389450/LOC105389269/LOC105383409/LOC105389233/LOC105380066/LOC105389540/LOC105392478/LOC105386021/LOC105380067/LOC105382647/LOC105382918/LOC105383040/LOC105389539/LOC105394254/LOC105393950/LOC105383057/LOC105393992/LOC105395140/LOC105397287/LOC105380713/LOC105383753/LOC105388571/LOC105384839/LOC105382838/LOC105389537/LOC105389248/LOC105397335/LOC105391652/LOC105389215/LOC105382…	46
	Pantothenate and CoA biosynthesis	5/132	27/6363	0.00669224	XLOC_044026/LOC105384082/XLOC_043936/LOC105388988/LOC105397953	5		Thermogenesis	31/206	264/6363	1.15285e-08	LOC105396367/LOC105393541/LOC105380503/LOC105386120/LOC105391055/LOC105390862/LOC105383805/LOC105382346/LOC105392040/LOC105395748/LOC105388945/LOC105383969/LOC105386053/LOC105387955/LOC105397916/LOC105380943/LOC105394092/LOC105381802/LOC105380216/LOC105390563/LOC105390313/LOC105392372/LOC105380720/LOC105397331/LOC105391476/LOC105395218/LOC105381307/LOC105385400/LOC105384651/LOC105388782/LOC105394…	31		Pancreatic secretion	93/1410	234/6363	3.35209e-08	LOC105386078/LOC105380329/LOC105386722/LOC105391879/LOC105393887/LOC105386077/LOC105386250/LOC105388679/LOC105385640/LOC105380870/LOC105392199/LOC105382198/LOC105383594/LOC105383573/LOC105393886/LOC105380365/LOC105391006/LOC105380184/LOC105391896/LOC105391617/LOC105391606/LOC105393891/LOC105391005/LOC105398249/LOC105394359/LOC105391007/LOC105383571/LOC105383570/LOC105388698/LOC105382175/LOC105383…	93
	Histidine metabolism	4/132	21/6363	0.0194807	LOC105397281/LOC105394720/LOC105398710/LOC105387002	4		Non-alcoholic fatty liver disease (NAFLD)	21/206	137/6363	7.88219e-08	LOC105396367/LOC105380503/LOC105390862/LOC105383805/LOC105392040/LOC105388945/LOC105386053/LOC105387955/LOC105381802/LOC105380216/LOC105390563/LOC105390313/LOC105392372/LOC105380720/LOC105397331/LOC105391476/LOC105395218/LOC105381307/LOC105385400/LOC105384651/LOC105394256	21		Neuroactive ligand-receptor interaction	81/1410	197/6363	5.72978e-08	LOC105386078/LOC105386722/LOC105391879/LOC105393887/LOC105386077/LOC105386250/LOC105388679/LOC105385640/LOC105380870/LOC105392199/LOC105382198/LOC105383594/LOC105383573/LOC105393886/LOC105391896/LOC105391617/LOC105391606/LOC105393891/LOC105398249/LOC105394359/LOC105383571/LOC105383570/LOC105388698/LOC105382175/LOC105383763/LOC105382197/LOC105394363/LOC105386829/LOC105398265/LOC105392197/LOC105396…	81
	Arginine and proline metabolism	6/132	54/6363	0.0194807	LOC105391673/LOC105388460/LOC105384821/LOC105398710/LOC105392370/LOC105387002	6		Various types of N-glycan biosynthesis	12/206	57/6363	6.36898e-06	LOC105385802/LOC105394244/LOC105391356/XLOC_035413/LOC105390917/LOC105385799/LOC105381340/LOC105389083/LOC105389084/LOC105391362/LOC105381326/LOC105384717	12		Drug metabolism - cytochrome P450	38/1410	69/6363	1.113e-07	LOC105388506/LOC105389450/LOC105389269/LOC105383409/LOC105380066/LOC105389540/LOC105392478/LOC105386021/LOC105380067/LOC105383040/LOC105389539/LOC105394254/LOC105393950/LOC105383057/LOC105393992/LOC105395140/LOC105397287/LOC105383753/LOC105384325/LOC105382838/LOC105389537/LOC105397335/LOC105391652/LOC105382131/LOC105398442/LOC105385083/LOC105391548/LOC105380707/LOC105395132/LOC105391951/LOC105383…	38
	Protein digestion and absorption	12/132	211/6363	0.0265367	LOC105393306/LOC105394552/LOC105380872/LOC105388353/LOC105395047/LOC105397989/LOC105395299/LOC105391879/LOC105394359/LOC105388363/LOC105395449/LOC105386722	12		Mucin type O-glycan biosynthesis	8/206	28/6363	5.52964e-05	LOC105384268/LOC105384264/LOC105384299/LOC105381129/LOC105390613/LOC105390602/LOC105384292/LOC105384295	8		Protein digestion and absorption	84/1410	211/6363	1.35796e-07	LOC105386078/LOC105386722/LOC105391879/LOC105393887/LOC105386077/LOC105386250/LOC105388679/LOC105385640/LOC105380870/LOC105392264/LOC105392199/LOC105382198/LOC105383594/LOC105383573/LOC105393886/LOC105398245/LOC105391006/LOC105391896/LOC105391617/LOC105391606/LOC105393891/LOC105391005/LOC105398249/LOC105394359/LOC105391007/LOC105383571/LOC105383570/LOC105388698/LOC105382175/LOC105383763/LOC105382…	84
	Carbohydrate digestion and absorption	6/132	60/6363	0.0265367	LOC105380365/LOC105380329/LOC105385331/LOC105387135/LOC105388378/LOC105390884	6		Cardiac muscle contraction	12/206	75/6363	0.000109486	LOC105396367/LOC105390862/LOC105383805/LOC105392040/LOC105395131/LOC105390563/LOC105380720/LOC105397331/LOC105391476/LOC105380165/LOC105381307/LOC105385400	12		Oxidative phosphorylation	77/1410	189/6363	1.52867e-07	LOC105383363/LOC105388740/LOC105382866/LOC105396366/LOC105380990/LOC105391500/LOC105394840/LOC105395521/LOC105397033/LOC105380679/LOC105379961/LOC105389961/LOC105397921/LOC105383336/LOC105389010/LOC105385153/LOC105385928/LOC105387841/LOC105380108/LOC105387828/LOC105392322/LOC105386172/LOC105387822/LOC105393490/LOC105384612/LOC105383423/LOC105386388/LOC105394284/LOC105387320/LOC105384385/LOC105388…	77
	Cocaine addiction	4/132	29/6363	0.0472164	LOC105380305/LOC105398710/LOC105387003/LOC105396483	4		Retrograde endocannabinoid signaling	14/206	107/6363	0.000179629	LOC105380503/LOC105391055/LOC105388945/LOC105385519/LOC105387955/LOC105397916/LOC105381802/LOC105380216/LOC105390313/LOC105392372/LOC105387661/LOC105395218/LOC105384651/LOC105394256	14		beta-Alanine metabolism	36/1410	65/6363	1.52867e-07	LOC105385639/LOC105383066/LOC105390252/LOC105385253/LOC105395551/LOC105385488/LOC105395483/LOC105397949/LOC105393519/LOC105398033/LOC105396633/LOC105390940/LOC105392064/LOC105381172/XLOC_043936/LOC105391086/LOC105380932/LOC105388988/LOC105387002/LOC105394354/LOC105381535/LOC105382838/LOC105384082/LOC105383532/LOC105397767/LOC105397839/LOC105394353/LOC105392270/LOC105390142/LOC105387328/LOC1053973…	36
	Glutathione metabolism	7/132	97/6363	0.0536902	LOC105392249/LOC105389269/LOC105392754/LOC105380707/LOC105386700/LOC105380787/LOC105398361	7		Nitrogen metabolism	7/206	28/6363	0.000479187	LOC105387408/LOC105387389/LOC105384158/LOC105392479/LOC105390768/LOC105384602/LOC105380660	7		Drug metabolism - other enzymes	58/1410	129/6363	1.52867e-07	LOC105388506/LOC105397896/LOC105389450/LOC105389269/LOC105383409/LOC105390385/LOC105387913/LOC105380066/LOC105389540/LOC105382860/LOC105392478/LOC105386021/LOC105380067/LOC105383040/LOC105389539/LOC105391437/LOC105394254/LOC105397441/LOC105381172/XLOC_043936/LOC105393950/LOC105383057/LOC105393992/LOC105394482/LOC105388988/LOC105390803/LOC105395140/LOC105383753/LOC105388610/LOC105389537/LOC1053902…	58
	Pyrimidine metabolism	6/132	73/6363	0.0536902	XLOC_044026/LOC105383238/LOC105384082/XLOC_043936/LOC105390087/LOC105388988	6		Protein digestion and absorption	19/206	211/6363	0.000908936	LOC105394553/LOC105392860/LOC105380241/LOC105383486/LOC105383118/LOC105388062/LOC105397427/LOC105393240/LOC105380753/LOC105395131/LOC105390678/LOC105391645/LOC105395449/LOC105384233/LOC105392566/LOC105396708/LOC105395348/LOC105385111/LOC105380165	19		Galactose metabolism	48/1410	99/6363	1.52867e-07	LOC105382902/LOC105385791/LOC105389285/LOC105386630/LOC105381023/LOC105382886/LOC105393271/LOC105388378/LOC105381038/LOC105381039/LOC105380599/LOC105381043/LOC105385331/LOC105383189/LOC105390884/LOC105381138/LOC105387419/LOC105381040/LOC105387135/LOC105388533/LOC105380997/LOC105380566/LOC105391685/LOC105397351/LOC105398829/LOC105380998/LOC105387173/LOC105392607/LOC105388220/LOC105397702/LOC105389…	48
	HIF-1 signaling pathway	6/132	74/6363	0.0536902	LOC105381520/LOC105381578/LOC105390884/LOC105389979/LOC105386027/LOC105383213	6		Necroptosis	11/206	90/6363	0.00251202	LOC105384206/LOC105396495/LOC105395856/LOC105384158/LOC105392479/LOC105392107/LOC105384766/LOC105390768/LOC105384602/LOC105385235/LOC105395022	11		Ascorbate and aldarate metabolism	32/1410	57/6363	5.97477e-07	LOC105388506/LOC105389450/LOC105383409/LOC105385639/LOC105381548/LOC105381547/LOC105380066/LOC105396482/LOC105390252/LOC105389540/LOC105380067/LOC105384162/LOC105397677/LOC105383040/LOC105389006/LOC105390940/LOC105393950/LOC105383057/LOC105394354/LOC105382838/LOC105397335/LOC105382131/LOC105398442/LOC105396529/LOC105394353/LOC105391951/LOC105383937/LOC105385584/LOC105393944/LOC105393312/LOC105383…	32
	Alanine, aspartate and glutamate metabolism	5/132	57/6363	0.0754589	LOC105395483/LOC105383991/LOC105391086/LOC105388460/LOC105387451	5		Other types of O-glycan biosynthesis	8/206	52/6363	0.00391975	LOC105384268/LOC105384264/LOC105384299/LOC105381129/LOC105390613/LOC105390602/LOC105384292/LOC105384295	8		Glutathione metabolism	46/1410	97/6363	6.54497e-07	LOC105392901/LOC105390989/LOC105386580/LOC105389269/LOC105389233/LOC105393000/LOC105390988/LOC105386349/LOC105386579/LOC105390996/LOC105392249/LOC105392478/LOC105386021/LOC105398361/LOC105386254/LOC105390997/LOC105380787/LOC105384723/LOC105389539/LOC105394254/LOC105392754/LOC105384677/LOC105393992/LOC105395140/LOC105386700/LOC105396022/LOC105383753/LOC105388551/LOC105388571/LOC105385342/LOC105386…	46
	Steroid biosynthesis	4/132	38/6363	0.0794897	LOC105380426/LOC105397576/LOC105394463/LOC105392920	4		Influenza A	16/206	195/6363	0.00846502	LOC105392860/LOC105396495/LOC105395856/LOC105383118/LOC105397427/LOC105393240/LOC105380753/LOC105390678/LOC105391645/LOC105395449/LOC105392566/LOC105387661/LOC105396708/LOC105395348/LOC105385111/LOC105395022	16		Propanoate metabolism	35/1410	66/6363	8.23756e-07	LOC105383066/LOC105385253/LOC105395551/LOC105385488/LOC105398376/LOC105386601/LOC105395483/LOC105397949/LOC105393519/LOC105398033/LOC105381551/LOC105389846/LOC105396633/LOC105391086/LOC105380932/LOC105383944/LOC105381535/LOC105391905/LOC105383775/LOC105383532/LOC105398062/LOC105397839/LOC105392270/LOC105383987/LOC105390142/LOC105387328/LOC105397324/LOC105383776/LOC105390367/LOC105383980/LOC105388…	35
	Neuroactive ligand-receptor interaction	10/132	197/6363	0.0794897	LOC105380872/LOC105388353/LOC105387452/LOC105387003/LOC105391879/LOC105396483/LOC105394359/LOC105388363/LOC105395449/LOC105386722	10		Gap junction	8/206	65/6363	0.016046	LOC105382105/LOC105391055/LOC105385152/LOC105389563/LOC105385519/LOC105397916/LOC105383512/LOC105387661	8		Influenza A	76/1410	195/6363	1.13536e-06	LOC105386078/LOC105386722/LOC105391879/LOC105393887/LOC105386077/LOC105386250/LOC105388679/LOC105385640/LOC105380870/LOC105392199/LOC105382198/LOC105383594/LOC105383573/LOC105393886/LOC105391896/LOC105391617/LOC105391606/LOC105393891/LOC105398249/LOC105394359/LOC105383571/LOC105383570/LOC105388698/LOC105382175/LOC105383763/LOC105382197/LOC105394363/LOC105398265/LOC105392197/LOC105394358/LOC105386…	76
	Amino sugar and nucleotide sugar metabolism	6/132	91/6363	0.108077	LOC105383493/LOC105394199/LOC105381408/LOC105390884/LOC105381854/LOC105382027	6		Other glycan degradation	5/206	26/6363	0.0177496	LOC105392134/LOC105391356/LOC105391362/LOC105384717/LOC105383756	5		Collecting duct acid secretion	18/1410	25/6363	2.83653e-06	LOC105388740/LOC105382866/LOC105391500/LOC105397033/LOC105383336/LOC105389010/LOC105385928/LOC105392322/LOC105387320/LOC105388712/LOC105396525/LOC105386593/LOC105390861/LOC105388841/LOC105384610/LOC105396484/LOC105390396/LOC105391477	18
	Propanoate metabolism	5/132	66/6363	0.108077	LOC105395483/LOC105385253/LOC105391086/LOC105381551/LOC105389846	5		Replication and repair	4/206	18/6363	0.0299484	XLOC_032310/XLOC_000992/XLOC_005582/XLOC_034646	4		Citrate cycle (TCA cycle)	34/1410	68/6363	6.93243e-06	LOC105395850/LOC105393023/LOC105398376/LOC105393896/LOC105391890/LOC105384627/LOC105395306/LOC105393974/LOC105380990/LOC105392943/LOC105383268/LOC105395521/LOC105389979/LOC105379961/LOC105388551/LOC105380375/LOC105392670/LOC105391905/LOC105394135/LOC105395068/LOC105380453/LOC105384341/LOC105392385/LOC105380827/LOC105383987/LOC105384581/LOC105384727/LOC105395644/LOC105380677/LOC105383980/LOC105388…	34
	Glycine, serine and threonine metabolism	5/132	69/6363	0.116464	LOC105390027/LOC105383743/LOC105382286/LOC105398710/LOC105381295	5		Progesterone-mediated oocyte maturation	7/206	60/6363	0.0357598	LOC105391055/LOC105397248/LOC105387126/LOC105397916/LOC105392819/LOC105395764/LOC105380931	7		Lysosome	85/1410	235/6363	7.68795e-06	LOC105393474/LOC105388514/LOC105394465/LOC105394377/LOC105382902/LOC105393476/LOC105393542/LOC105390597/LOC105394463/LOC105393475/LOC105394458/LOC105390006/LOC105392970/LOC105394464/LOC105380426/LOC105393486/LOC105381344/LOC105380317/LOC105384480/LOC105382886/LOC105392980/LOC105394375/LOC105392689/LOC105392686/LOC105392933/XLOC_024455/LOC105388042/LOC105391285/LOC105384674/LOC105384489/LOC1053941…	85
	Drug metabolism - cytochrome P450	5/132	69/6363	0.116464	LOC105389269/LOC105380707/LOC105393944/LOC105391951/LOC105398710	5		Gastric acid secretion	7/206	60/6363	0.0357598	LOC105391055/LOC105385519/LOC105397916/LOC105395131/LOC105397432/LOC105387661/LOC105380165	7		Pentose and glucuronate interconversions	38/1410	83/6363	2.24783e-05	LOC105388506/LOC105389450/LOC105383409/LOC105388637/LOC105380066/LOC105389540/LOC105380599/LOC105380067/LOC105396444/LOC105383040/LOC105385613/LOC105395772/LOC105393950/LOC105383057/LOC105383308/LOC105387173/LOC105392607/LOC105388220/LOC105397238/LOC105391648/LOC105397335/LOC105396722/LOC105382131/LOC105392606/LOC105398442/LOC105383601/LOC105391951/LOC105383937/LOC105382049/LOC105385584/LOC105394…	38
Bt-DBM_vs_CL-DBM.DEG.KEGGEnrich								BtC-DBM_vs_FOH-DBM.DEG.KEGGEnrich							FOH-DBM_vs_SS-DBM.DEG_down.KEGGEnrich
	Description	GeneRatio	BgRatio	p.adjust	geneID	Count		Description	GeneRatio	BgRatio	p.adjust	geneID	Count		Description	GeneRatio	BgRatio	p.adjust	geneID	Count
	Steroid biosynthesis	6/71	38/6363	0.00036664	LOC105387259/LOC105380526/LOC105394377/LOC105389423/LOC105394375/LOC105394464	6		Valine, leucine and isoleucine degradation	43/1125	63/6363	2.55974e-16	LOC105384060/LOC105387948/LOC105385253/LOC105388875/LOC105395483/LOC105397953/LOC105383530/LOC105384304/LOC105384619/LOC105387711/LOC105389596/LOC105388405/LOC105391086/LOC105386601/LOC105395551/LOC105394722/LOC105389846/LOC105381551/LOC105384618/LOC105388548/LOC105394724/LOC105384038/LOC105383066/LOC105390252/LOC105393519/LOC105396360/LOC105385639/LOC105389772/LOC105391283/LOC105383944/LOC105396…	43		Valine, leucine and isoleucine degradation	41/850	63/6363	5.46514e-19	LOC105384619/LOC105388548/LOC105387948/LOC105384618/LOC105384304/LOC105396788/LOC105387711/LOC105397953/LOC105395551/LOC105383066/LOC105385639/LOC105394722/LOC105385253/LOC105388875/LOC105391283/LOC105384060/LOC105383530/LOC105390252/LOC105388405/LOC105386601/LOC105384038/LOC105384952/LOC105381601/LOC105391086/LOC105383944/LOC105389596/LOC105395483/LOC105393519/LOC105384951/LOC105381551/LOC105394…	41
	Longevity regulating pathway - multiple species	8/71	93/6363	0.000434454	LOC105381248/LOC105381253/LOC105381283/LOC105389211/LOC105387387/LOC105381255/LOC105389213/LOC105381254	8		Protein digestion and absorption	73/1125	211/6363	2.46098e-07	LOC105393306/LOC105391879/LOC105386722/LOC105386078/LOC105383573/LOC105386077/LOC105393886/LOC105380870/LOC105380125/LOC105391006/LOC105393891/LOC105392264/LOC105397989/LOC105388679/LOC105382198/LOC105398245/LOC105386250/LOC105381286/LOC105385640/LOC105380872/LOC105386251/LOC105392199/LOC105383594/LOC105395047/LOC105388363/LOC105398257/LOC105394359/LOC105382173/LOC105383572/LOC105391896/LOC105391…	73		beta-Alanine metabolism	31/850	65/6363	2.8074e-09	LOC105395551/LOC105383066/LOC105385639/LOC105385253/LOC105396633/LOC105390252/LOC105392270/LOC105397767/LOC105397949/XLOC_043936/LOC105385488/LOC105380932/LOC105381172/LOC105387002/LOC105389278/LOC105391086/LOC105398033/LOC105395483/LOC105393519/LOC105396948/LOC105392064/XLOC_044026/LOC105392722/LOC105390940/LOC105380693/LOC105397324/LOC105393208/LOC105382838/LOC105384082/LOC105390142/LOC105393917	31
	Cholesterol metabolism	7/71	100/6363	0.00421766	LOC105387259/LOC105380526/LOC105394377/LOC105389423/LOC105381120/LOC105394375/LOC105394464	7		beta-Alanine metabolism	32/1125	65/6363	5.44602e-07	LOC105385253/LOC105395483/LOC105391086/LOC105384082/LOC105395551/XLOC_043936/LOC105397949/LOC105383066/LOC105398033/LOC105390252/LOC105388988/LOC105385488/LOC105393519/LOC105390142/LOC105396948/LOC105387002/LOC105380932/LOC105392064/XLOC_044026/LOC105385639/LOC105390940/LOC105397767/LOC105393917/LOC105394353/LOC105394354/LOC105381172/LOC105383532/LOC105386705/LOC105382781/LOC105382838/LOC10538482…	32		Lysosome	67/850	235/6363	3.70999e-08	LOC105394463/LOC105380426/LOC105394377/LOC105382886/LOC105384480/LOC105382902/LOC105393476/LOC105388042/LOC105392970/LOC105394464/LOC105394375/LOC105394398/LOC105388514/LOC105384674/LOC105393486/LOC105393474/LOC105393542/LOC105394465/LOC105393475/LOC105392686/LOC105384489/LOC105392689/LOC105380286/LOC105381344/LOC105393280/LOC105392980/LOC105394458/LOC105391285/LOC105382368/LOC105394181/LOC105390…	67
	Metabolism of xenobiotics by cytochrome P450	6/71	85/6363	0.00819579	LOC105382331/LOC105381873/LOC105395925/LOC105389450/LOC105393944/LOC105383411	6		Pancreatic secretion	76/1125	234/6363	1.38547e-06	LOC105391879/LOC105386722/LOC105380329/LOC105386078/LOC105383573/LOC105386077/LOC105380365/LOC105393886/LOC105380870/LOC105380125/LOC105391006/LOC105393891/LOC105388679/LOC105382198/LOC105386250/LOC105381286/LOC105385640/LOC105380872/LOC105386251/LOC105392199/LOC105383594/LOC105380184/LOC105388363/LOC105398257/LOC105394359/LOC105382173/LOC105383572/LOC105391896/LOC105391606/LOC105398249/LOC105383…	76		Protein digestion and absorption	61/850	211/6363	8.00114e-08	LOC105393887/LOC105382661/LOC105388756/LOC105380872/LOC105386722/LOC105398245/LOC105391879/LOC105380870/LOC105383763/LOC105386078/LOC105393306/LOC105386250/LOC105388698/LOC105381896/LOC105391006/LOC105392264/LOC105380869/LOC105385640/LOC105388679/LOC105391007/LOC105391606/LOC105386105/LOC105392869/LOC105397989/LOC105393891/LOC105383918/LOC105388938/LOC105395592/LOC105394359/LOC105383594/LOC105391…	61
	Chemical carcinogenesis	6/71	86/6363	0.00819579	LOC105382331/LOC105381873/LOC105395925/LOC105389450/LOC105393944/LOC105383411	6		Fatty acid degradation	32/1125	71/6363	4.7941e-06	LOC105384060/LOC105383530/LOC105395551/LOC105394722/LOC105394724/LOC105397949/LOC105384038/LOC105398033/LOC105390252/LOC105385488/LOC105393519/LOC105390142/LOC105380932/LOC105396360/LOC105385639/LOC105393313/LOC105397287/LOC105383944/LOC105396788/LOC105381602/LOC105390940/LOC105394300/LOC105385270/LOC105394353/LOC105394354/LOC105383532/LOC105382838/LOC105385324/LOC105384786/LOC105387328/LOC105394…	32		Neuroactive ligand-receptor interaction	58/850	197/6363	8.00114e-08	LOC105386829/LOC105393887/LOC105382661/LOC105388756/LOC105380872/LOC105386722/LOC105396394/LOC105390641/LOC105391879/LOC105380870/LOC105383763/LOC105386078/LOC105386250/LOC105388698/LOC105381896/LOC105380869/LOC105385640/LOC105388679/LOC105391606/LOC105386105/LOC105392869/LOC105393891/LOC105383918/LOC105388938/LOC105394359/LOC105383594/LOC105389228/LOC105395351/LOC105395448/LOC105398249/LOC105386…	58
	Drug metabolism - other enzymes	7/71	129/6363	0.0101919	LOC105382331/LOC105383938/LOC105387913/LOC105389450/LOC105393944/LOC105389900/LOC105383411	7		Neuroactive ligand-receptor interaction	65/1125	197/6363	5.335e-06	LOC105391879/LOC105386722/LOC105386078/LOC105383573/LOC105386077/LOC105393886/LOC105380870/LOC105393891/LOC105388679/LOC105382198/LOC105386250/LOC105385640/LOC105380872/LOC105386251/LOC105392199/LOC105383594/LOC105381782/LOC105388363/LOC105398257/LOC105394359/LOC105382173/LOC105383572/LOC105391896/LOC105391606/LOC105398249/LOC105383763/LOC105392197/LOC105392752/LOC105382197/LOC105394363/LOC105383…	65		Fatty acid degradation	30/850	71/6363	8.00114e-08	LOC105396788/LOC105395551/LOC105385639/LOC105394722/LOC105396633/LOC105384060/LOC105383530/LOC105390252/LOC105392270/LOC105397949/LOC105384038/LOC105384952/LOC105385488/LOC105380932/LOC105389278/LOC105393313/LOC105398033/LOC105383944/LOC105393519/LOC105384951/LOC105394300/LOC105384786/LOC105394724/LOC105390940/LOC105381602/LOC105396360/LOC105394723/LOC105382838/LOC105397287/LOC105390142	30
	Bile secretion	6/71	103/6363	0.0140616	LOC105380166/LOC105381873/LOC105391541/LOC105395925/LOC105381120/LOC105383759	6		Influenza A	64/1125	195/6363	7.17321e-06	LOC105391879/LOC105386722/LOC105386078/LOC105383573/LOC105386077/LOC105393886/LOC105380870/LOC105393891/LOC105388679/LOC105382198/LOC105386250/LOC105385640/LOC105380872/LOC105386251/LOC105392199/LOC105383594/LOC105388363/LOC105398257/LOC105394359/LOC105382173/LOC105383572/LOC105391896/LOC105391606/LOC105398249/LOC105383763/LOC105392197/LOC105392752/LOC105382197/LOC105394363/LOC105389428/LOC105383…	64		Influenza A	56/850	195/6363	3.30974e-07	LOC105393887/LOC105382661/LOC105388756/LOC105380872/LOC105386722/LOC105391879/LOC105380870/LOC105383763/LOC105386078/LOC105386250/LOC105388698/LOC105381896/LOC105380869/LOC105385640/LOC105388679/LOC105391606/LOC105386105/LOC105392869/LOC105393891/LOC105383918/LOC105388938/LOC105394359/LOC105383594/LOC105389228/LOC105395351/LOC105395448/LOC105393384/LOC105398249/LOC105389428/LOC105394358/LOC105388…	56
	Steroid hormone biosynthesis	4/71	41/6363	0.0140616	LOC105382331/LOC105389450/LOC105393944/LOC105383411	4		Lysosome	70/1125	235/6363	0.000101248	LOC105380426/LOC105394465/LOC105394463/LOC105393474/LOC105393476/LOC105394377/LOC105388514/LOC105397576/LOC105393542/LOC105382902/LOC105392970/LOC105394458/LOC105393486/LOC105384480/LOC105390597/LOC105392689/LOC105393475/LOC105394464/LOC105392933/LOC105382886/LOC105390244/LOC105387841/LOC105392980/LOC105384674/LOC105381344/LOC105391285/LOC105394302/LOC105390006/LOC105388042/LOC105380286/LOC105394…	70		Steroid biosynthesis	20/850	38/6363	3.30974e-07	LOC105394463/LOC105380426/LOC105394377/LOC105393476/LOC105394464/LOC105394375/LOC105387259/LOC105388514/LOC105393474/LOC105394465/LOC105387244/LOC105393475/LOC105394458/LOC105388515/LOC105383674/LOC105384030/LOC105385485/LOC105397576/LOC105387900/LOC105380317	20
	Protein processing in endoplasmic reticulum	8/71	189/6363	0.0140616	LOC105381248/LOC105381253/LOC105381283/LOC105389211/LOC105381255/LOC105397704/LOC105381254/LOC105380085	8		Glutathione metabolism	36/1125	97/6363	0.000131782	LOC105390989/LOC105392901/LOC105389269/LOC105392249/LOC105389233/LOC105398361/LOC105380787/LOC105392754/LOC105384723/LOC105386580/LOC105388551/LOC105386700/LOC105390988/LOC105386096/LOC105386349/LOC105384677/LOC105393000/LOC105385342/LOC105380707/LOC105394254/LOC105390997/LOC105386254/LOC105392478/LOC105395140/LOC105386579/LOC105390996/LOC105386021/LOC105396022/LOC105381591/LOC105395132/LOC105391…	36		Pancreatic secretion	62/850	234/6363	1.28055e-06	LOC105393887/LOC105382661/LOC105380329/LOC105388756/LOC105380872/LOC105386722/LOC105380365/LOC105391879/LOC105380870/LOC105383763/LOC105386078/LOC105386250/LOC105388698/LOC105381896/LOC105391006/LOC105380869/LOC105385640/LOC105388679/LOC105391007/LOC105391606/LOC105386105/LOC105392869/LOC105380184/LOC105393891/LOC105383918/LOC105388938/LOC105394359/LOC105383594/LOC105391016/LOC105389228/LOC105395…	62
	Biosynthesis of unsaturated fatty acids	5/71	73/6363	0.0141399	LOC105390965/LOC105391895/LOC105389278/LOC105382844/LOC105382121	5		Citrate cycle (TCA cycle)	28/1125	68/6363	0.000131782	LOC105395306/LOC105395850/LOC105393023/LOC105380990/LOC105384341/LOC105388551/LOC105391890/LOC105389979/LOC105384627/LOC105392943/LOC105398376/LOC105395521/LOC105395644/LOC105391905/LOC105393896/LOC105383268/LOC105392385/LOC105395068/LOC105393974/LOC105379961/LOC105394135/LOC105388321/LOC105380827/LOC105380453/LOC105392993/LOC105384727/LOC105392670/LOC105384581	28		Galactose metabolism	34/850	99/6363	2.15428e-06	LOC105382886/LOC105382902/LOC105385791/LOC105386630/LOC105380599/LOC105388378/LOC105391216/LOC105381039/LOC105397351/LOC105389285/LOC105390884/LOC105387419/LOC105391685/LOC105397357/LOC105381043/LOC105393271/LOC105385331/LOC105389701/LOC105392607/LOC105380940/LOC105383189/LOC105387135/LOC105380998/LOC105381138/LOC105391181/LOC105380997/LOC105397702/LOC105383601/LOC105380834/LOC105398829/LOC105380…	34
	Retinol metabolism	4/71	46/6363	0.0167567	LOC105382331/LOC105389450/LOC105393944/LOC105383411	4		Drug metabolism - other enzymes	44/1125	129/6363	0.000131782	LOC105397441/LOC105389269/LOC105397896/LOC105384082/LOC105388506/LOC105389450/LOC105380067/XLOC_043936/LOC105391437/LOC105388988/LOC105396948/LOC105390385/LOC105391951/LOC105382860/XLOC_044026/LOC105383409/LOC105393944/LOC105380707/LOC105394254/LOC105383040/LOC105397767/LOC105393732/LOC105392478/LOC105395140/LOC105383707/LOC105386021/LOC105381172/LOC105380066/LOC105394273/LOC105388610/LOC10539513…	44		Protein processing in endoplasmic reticulum	49/850	189/6363	5.88013e-05	LOC105380490/LOC105397704/LOC105380085/LOC105390615/LOC105386418/LOC105381283/LOC105395186/LOC105381528/LOC105389428/LOC105391406/LOC105389136/LOC105387024/LOC105394042/LOC105387276/LOC105389432/LOC105391032/LOC105392853/LOC105392625/LOC105380359/LOC105394334/LOC105389201/LOC105381253/LOC105390920/LOC105396841/LOC105387746/LOC105385271/LOC105389211/LOC105398638/LOC105395521/LOC105381786/LOC105387…	49
	Peroxisome	7/71	160/6363	0.0180841	LOC105392472/LOC105383938/LOC105387387/LOC105389278/LOC105389900/LOC105389213/LOC105387867	7		Galactose metabolism	36/1125	99/6363	0.000173681	LOC105385791/LOC105382902/LOC105390884/LOC105387135/LOC105387419/LOC105385331/LOC105389285/LOC105381023/LOC105386630/LOC105388378/LOC105382886/LOC105389154/LOC105381138/LOC105381039/LOC105381038/LOC105388533/LOC105383189/LOC105380599/LOC105388220/LOC105393271/LOC105397357/LOC105390077/LOC105397351/LOC105385544/LOC105397702/LOC105381043/LOC105394198/LOC105389701/LOC105392606/LOC105387113/LOC105392…	36		Metabolism of xenobiotics by cytochrome P450	28/850	85/6363	6.72404e-05	LOC105389450/LOC105393944/LOC105389540/LOC105388506/LOC105389269/LOC105380066/LOC105383409/LOC105394254/LOC105389233/LOC105382647/LOC105391501/LOC105392478/LOC105393992/LOC105383040/LOC105383753/LOC105395925/LOC105388571/LOC105389704/LOC105391648/LOC105380067/LOC105384839/LOC105389215/LOC105388545/LOC105382918/LOC105386021/LOC105389539/LOC105382838/LOC105397287	28
	Pentose and glucuronate interconversions	5/71	83/6363	0.019292	LOC105382331/LOC105389450/LOC105393944/LOC105396444/LOC105383411	5		Metabolism of xenobiotics by cytochrome P450	32/1125	85/6363	0.000226946	LOC105389269/LOC105382918/LOC105389233/LOC105388506/LOC105389450/LOC105380067/LOC105382647/LOC105391951/LOC105383409/LOC105396722/LOC105393944/LOC105397287/LOC105380707/LOC105394254/LOC105383040/LOC105392478/LOC105395140/LOC105386021/LOC105380066/LOC105395132/LOC105384839/LOC105391501/LOC105391652/LOC105383753/LOC105389248/LOC105382838/LOC105383057/LOC105389540/LOC105380065/LOC105393992/LOC105393…	32		Chemical carcinogenesis	28/850	86/6363	8.05535e-05	LOC105389450/LOC105393944/LOC105389540/LOC105388506/LOC105389269/LOC105380066/LOC105383409/LOC105394254/LOC105389233/LOC105382647/LOC105391501/LOC105392478/LOC105393992/LOC105383040/LOC105383753/LOC105395925/LOC105388571/LOC105389704/LOC105380067/LOC105384839/LOC105380713/LOC105389215/LOC105388545/LOC105382918/LOC105386021/LOC105389539/LOC105382838/LOC105397287	28
	Antigen processing and presentation	3/71	28/6363	0.0271297	LOC105381248/LOC105389211/LOC105382819	3		Glycolysis / Gluconeogenesis	31/1125	82/6363	0.000262951	LOC105395850/LOC105390884/LOC105393023/LOC105387419/LOC105389979/LOC105390252/LOC105395116/LOC105389154/LOC105381138/LOC105388909/LOC105395671/LOC105385639/LOC105397287/LOC105396189/LOC105390940/LOC105397357/LOC105394353/LOC105394354/LOC105391140/LOC105390077/LOC105397702/LOC105398548/LOC105395575/LOC105387497/LOC105386847/LOC105382838/LOC105386397/LOC105380501/LOC105388172/LOC105380940/LOC105389…	31		Renin-angiotensin system	19/850	48/6363	0.000116679	LOC105390996/LOC105397500/LOC105396219/LOC105386580/LOC105386579/LOC105390997/LOC105390988/LOC105395009/LOC105386349/LOC105392901/LOC105383331/LOC105381320/LOC105393000/LOC105383332/LOC105386254/LOC105390989/LOC105397501/LOC105395443/LOC105386096	19
	Ascorbate and aldarate metabolism	4/71	57/6363	0.0271297	LOC105382331/LOC105389450/LOC105393944/LOC105383411	4		Ascorbate and aldarate metabolism	24/1125	57/6363	0.000292652	LOC105384162/LOC105388506/LOC105389450/LOC105381548/LOC105380067/LOC105390252/LOC105381547/LOC105396482/LOC105391951/LOC105385639/LOC105383409/LOC105393944/LOC105389006/LOC105397677/LOC105390940/LOC105383040/LOC105394353/LOC105394354/LOC105380066/LOC105382838/LOC105383057/LOC105389540/LOC105380065/LOC105393950	24		Glycerophospholipid metabolism	29/850	98/6363	0.000377422	LOC105391968/LOC105391967/LOC105389660/LOC105387947/LOC105389647/LOC105398502/LOC105387946/LOC105387922/LOC105381586/LOC105386049/LOC105382050/LOC105387254/LOC105383622/LOC105398688/LOC105394425/LOC105393145/LOC105381300/LOC105398594/LOC105385375/LOC105381270/LOC105382107/LOC105381966/LOC105384463/LOC105392236/LOC105387786/LOC105389960/LOC105384505/LOC105382659/LOC105387945	29
	Porphyrin and chlorophyll metabolism	4/71	62/6363	0.0344502	LOC105382331/LOC105389450/LOC105393944/LOC105383411	4		Collecting duct acid secretion	14/1125	25/6363	0.000355707	LOC105388740/LOC105391500/LOC105382866/LOC105389010/LOC105397033/LOC105385928/LOC105396525/LOC105387320/LOC105392322/LOC105383336/LOC105391477/LOC105384610/LOC105386593/LOC105388712	14		PPAR signaling pathway	25/850	79/6363	0.000377422	LOC105395850/LOC105397185/LOC105396633/LOC105393023/LOC105392270/LOC105397949/LOC105384697/LOC105385488/LOC105380932/LOC105389278/LOC105398033/LOC105395875/LOC105396726/LOC105382844/LOC105396282/LOC105388920/LOC105397186/LOC105396281/LOC105381602/LOC105382451/LOC105383119/LOC105390056/LOC105384097/LOC105390142/LOC105382926	25
	Neuroactive ligand-receptor interaction	7/71	197/6363	0.0405451	LOC105382172/LOC105383575/LOC105380869/LOC105383918/LOC105382661/LOC105386829/LOC105386105	7		Drug metabolism - cytochrome P450	27/1125	69/6363	0.000383033	LOC105389269/LOC105388506/LOC105389450/LOC105380067/LOC105391951/LOC105383409/LOC105393944/LOC105397287/LOC105380707/LOC105394254/LOC105398710/LOC105383040/LOC105392478/LOC105395140/LOC105384325/LOC105386021/LOC105380066/LOC105395132/LOC105391501/LOC105391652/LOC105383753/LOC105382838/LOC105383057/LOC105389540/LOC105380065/LOC105393992/LOC105393950	27		Drug metabolism - other enzymes	35/850	129/6363	0.000377422	LOC105389450/LOC105393944/LOC105389540/LOC105388506/LOC105389269/LOC105397896/LOC105382860/LOC105380066/LOC105383409/LOC105387913/LOC105394254/LOC105394482/LOC105397767/XLOC_043936/LOC105381172/LOC105391501/LOC105391437/LOC105392478/LOC105390385/LOC105388610/LOC105394271/LOC105383707/LOC105393992/LOC105383040/LOC105383753/LOC105396948/XLOC_044026/LOC105380067/LOC105397441/LOC105394273/LOC10539767…	35
	Drug metabolism - cytochrome P450	4/71	69/6363	0.0425879	LOC105382331/LOC105389450/LOC105393944/LOC105383411	4		Renin-angiotensin system	21/1125	48/6363	0.00041787	LOC105390989/LOC105392901/LOC105395443/LOC105395009/LOC105396219/LOC105386580/LOC105390988/LOC105386096/LOC105386349/LOC105383331/LOC105393000/LOC105390997/LOC105386254/LOC105397501/LOC105386579/LOC105390996/LOC105395879/LOC105397500/LOC105384694/LOC105385828/LOC105383332	21		Tryptophan metabolism	21/850	61/6363	0.000377422	LOC105380305/LOC105385639/LOC105390252/LOC105390515/LOC105384952/LOC105382046/LOC105380941/LOC105396803/LOC105393313/LOC105398438/LOC105383944/LOC105393519/LOC105384951/LOC105391182/LOC105390940/LOC105396360/LOC105388915/LOC105380713/LOC105390351/LOC105382838/LOC105380304	21
	Longevity regulating pathway - worm	6/71	155/6363	0.0425879	LOC105392472/LOC105387387/LOC105389213/LOC105382844/LOC105382121/LOC105387867	6		Chemical carcinogenesis	31/1125	86/6363	0.000582969	LOC105389269/LOC105382918/LOC105389233/LOC105388506/LOC105389450/LOC105380067/LOC105382647/LOC105391951/LOC105383409/LOC105393944/LOC105397287/LOC105380707/LOC105394254/LOC105380713/LOC105383040/LOC105392478/LOC105395140/LOC105386021/LOC105380066/LOC105395132/LOC105384839/LOC105391501/LOC105391652/LOC105383753/LOC105389248/LOC105382838/LOC105383057/LOC105389540/LOC105380065/LOC105393992/LOC105393…	31		Propanoate metabolism	22/850	66/6363	0.000408233	LOC105395551/LOC105383066/LOC105385253/LOC105396633/LOC105392270/LOC105397949/LOC105386601/LOC105383987/LOC105385488/LOC105380932/LOC105389278/LOC105391086/LOC105398033/LOC105383944/LOC105395483/LOC105393519/LOC105381551/LOC105383980/LOC105398376/LOC105397324/LOC105389846/LOC105390142	22
	Caffeine metabolism	2/71	12/6363	0.0425879	LOC105383938/LOC105389900	2		Pantothenate and CoA biosynthesis	14/1125	27/6363	0.000899784	LOC105397953/LOC105389596/LOC105384082/LOC105389407/LOC105384632/XLOC_043936/LOC105388988/LOC105395025/LOC105396948/XLOC_044026/LOC105397767/LOC105381172/LOC105395178/LOC105382781	14		Glutathione metabolism	28/850	97/6363	0.00066071	LOC105390996/LOC105389269/LOC105392754/LOC105380787/LOC105388551/LOC105394254/LOC105386580/LOC105386579/LOC105389233/LOC105390997/LOC105386700/LOC105392249/LOC105390988/LOC105391501/LOC105386349/LOC105398361/LOC105392478/LOC105392901/LOC105393992/LOC105383753/LOC105393000/LOC105395925/LOC105388571/LOC105386254/LOC105390989/LOC105386021/LOC105389539/LOC105386096	28
Bt-DBM_vs_SS-DBM.DEG.KEGGEnrich								BtC-DBM_vs_CL-DBM.DEG.KEGGEnrich							CL-DBM_vs_FOH-DBM.DEG.KEGGEnrich
	Description	GeneRatio	BgRatio	p.adjust	geneID	Count		Description	GeneRatio	BgRatio	p.adjust	geneID	Count		Description	GeneRatio	BgRatio	p.adjust	geneID	Count
	Valine, leucine and isoleucine degradation	20/227	63/6363	2.85579e-12	LOC105385639/LOC105387711/LOC105383066/LOC105395483/LOC105387948/LOC105388548/LOC105388405/LOC105383530/LOC105395551/LOC105391086/LOC105385253/LOC105394722/LOC105396788/LOC105384304/LOC105386601/LOC105383944/LOC105391283/LOC105381551/LOC105390252/LOC105389846	20		Parkinson disease	21/180	159/6363	6.2568e-07	LOC105383805/LOC105381802/LOC105392040/LOC105385200/LOC105380503/LOC105383969/LOC105395856/LOC105392372/LOC105384651/LOC105391476/LOC105386053/LOC105396495/LOC105388945/LOC105390862/LOC105381185/LOC105397331/LOC105391055/LOC105390313/LOC105387955/LOC105397916/LOC105394256	21		Valine, leucine and isoleucine degradation	33/570	63/6363	2.10137e-16	LOC105387948/LOC105388548/LOC105397953/LOC105385253/LOC105384619/LOC105384304/LOC105387711/LOC105395551/LOC105384618/LOC105384060/LOC105391086/LOC105389596/LOC105386601/LOC105383530/LOC105388405/LOC105396788/LOC105394722/LOC105384038/LOC105395483/LOC105388875/LOC105381551/LOC105390252/LOC105383066/LOC105391283/LOC105393519/LOC105383944/LOC105384430/LOC105381601/LOC105385639/LOC105381602/LOC105394…	33
	beta-Alanine metabolism	14/227	65/6363	3.73127e-06	LOC105385639/LOC105383066/LOC105395483/XLOC_043936/LOC105395551/LOC105385488/LOC105391086/LOC105385253/LOC105396633/LOC105397949/LOC105388988/LOC105387002/LOC105392064/LOC105390252	14		Oxidative phosphorylation	22/180	189/6363	1.41194e-06	LOC105383805/LOC105381802/LOC105392040/LOC105385200/LOC105386120/LOC105382789/LOC105380503/LOC105383969/LOC105380678/LOC105392372/LOC105393867/LOC105384651/LOC105391476/LOC105386053/LOC105388945/LOC105381050/LOC105390862/LOC105381185/LOC105397331/LOC105390313/LOC105387955/LOC105394256	22		Steroid biosynthesis	19/570	38/6363	9.30464e-09	LOC105380426/LOC105389423/LOC105394463/LOC105393476/LOC105380526/LOC105394377/LOC105383596/LOC105394465/LOC105387259/LOC105394464/LOC105397576/LOC105394458/LOC105387244/LOC105392920/LOC105388514/LOC105393474/LOC105383674/LOC105394375/LOC105393475	19
	Protein digestion and absorption	25/227	211/6363	4.28511e-06	LOC105386722/LOC105386078/LOC105391879/LOC105381896/LOC105394359/LOC105393887/LOC105380872/LOC105394363/LOC105388679/LOC105393886/LOC105383594/LOC105388363/LOC105388756/LOC105394358/LOC105392836/LOC105388698/LOC105393306/LOC105386250/LOC105398249/LOC105391006/LOC105392264/LOC105391016/LOC105381286/LOC105391005/LOC105383570	25		Huntington disease	25/180	279/6363	1.76201e-05	LOC105383805/LOC105381802/LOC105392040/LOC105385554/LOC105381621/LOC105386142/LOC105385200/LOC105380503/LOC105383969/LOC105395856/LOC105392372/LOC105398355/LOC105380210/LOC105384548/LOC105384651/LOC105391476/LOC105386053/LOC105396495/LOC105388945/LOC105390862/LOC105381185/LOC105397331/LOC105390313/LOC105387955/LOC105394256	25		beta-Alanine metabolism	24/570	65/6363	5.0541e-08	XLOC_044026/LOC105385253/LOC105396948/LOC105395551/LOC105384082/LOC105391086/LOC105397767/XLOC_043936/LOC105387002/LOC105395483/LOC105380932/LOC105397949/LOC105390142/LOC105398033/LOC105390252/LOC105383066/LOC105389278/LOC105393519/LOC105385488/LOC105392722/LOC105385639/LOC105393917/LOC105388988/LOC105381172	24
	Neuroactive ligand-receptor interaction	24/227	197/6363	4.28511e-06	LOC105386722/LOC105386078/LOC105391879/LOC105381896/LOC105394359/LOC105393887/LOC105380872/LOC105394363/LOC105387003/LOC105388679/LOC105387452/LOC105393886/LOC105383594/LOC105388363/LOC105388756/LOC105394358/LOC105387453/LOC105392836/LOC105388698/LOC105386250/LOC105398249/LOC105386829/LOC105386828/LOC105383570	24		Non-alcoholic fatty liver disease (NAFLD)	16/180	137/6363	7.4594e-05	LOC105383805/LOC105381802/LOC105392040/LOC105385200/LOC105380503/LOC105392372/LOC105384651/LOC105391476/LOC105386053/LOC105388945/LOC105390862/LOC105381185/LOC105397331/LOC105390313/LOC105387955/LOC105394256	16		Lysosome	50/570	235/6363	2.39858e-07	LOC105380426/LOC105389423/LOC105394463/LOC105384480/LOC105393476/LOC105394398/LOC105380286/LOC105380526/LOC105394377/LOC105392970/LOC105383596/LOC105393280/LOC105388042/LOC105382902/LOC105394465/LOC105382886/LOC105392689/LOC105393486/LOC105383707/LOC105394464/LOC105397576/LOC105384674/LOC105393542/LOC105394458/LOC105392920/LOC105388514/LOC105392582/LOC105394198/LOC105390698/LOC105392686/LOC105382…	50
	Pancreatic secretion	26/227	234/6363	6.37322e-06	LOC105380329/LOC105380365/LOC105386722/LOC105386078/LOC105391879/LOC105381896/LOC105394359/LOC105393887/LOC105380872/LOC105394363/LOC105388679/LOC105393886/LOC105383594/LOC105388363/LOC105388756/LOC105394358/LOC105392836/LOC105388698/LOC105380184/LOC105386250/LOC105398249/LOC105391006/LOC105391016/LOC105381286/LOC105391005/LOC105383570	26		Alzheimer disease	18/180	205/6363	0.000784241	LOC105380241/LOC105383805/LOC105381802/LOC105392040/LOC105385200/LOC105380503/LOC105383969/LOC105392372/LOC105384651/LOC105391476/LOC105386053/LOC105388945/LOC105390862/LOC105381185/LOC105397331/LOC105390313/LOC105387955/LOC105394256	18		Protein processing in endoplasmic reticulum	40/570	189/6363	8.92945e-06	LOC105380085/LOC105386418/LOC105394334/LOC105395186/LOC105380490/LOC105381283/LOC105390615/LOC105381253/LOC105380359/LOC105389428/LOC105381254/LOC105389136/LOC105389211/LOC105384879/LOC105392853/LOC105387024/LOC105389432/LOC105381248/LOC105390920/LOC105381786/LOC105381252/LOC105381528/LOC105389201/LOC105397793/LOC105381255/LOC105396934/LOC105396841/LOC105397704/LOC105380558/LOC105385271/LOC105387…	40
	Propanoate metabolism	13/227	66/6363	1.16355e-05	LOC105383066/LOC105395483/LOC105395551/LOC105385488/LOC105391086/LOC105385253/LOC105396633/LOC105397949/LOC105386601/LOC105398376/LOC105383944/LOC105381551/LOC105389846	13		Biosynthesis of unsaturated fatty acids	10/180	73/6363	0.00130986	LOC105390388/LOC105391895/LOC105398220/LOC105392258/LOC105382119/LOC105392946/LOC105397924/LOC105394761/LOC105398445/LOC105382121	10		Arginine biosynthesis	14/570	35/6363	3.45638e-05	LOC105383991/LOC105385171/LOC105384203/LOC105386460/LOC105387451/LOC105394197/LOC105396315/LOC105392295/LOC105396707/LOC105391324/LOC105396706/LOC105382003/LOC105386918/LOC105383861	14
	Lysosome	23/227	235/6363	0.000216443	LOC105380426/LOC105393486/LOC105394463/LOC105384480/LOC105393476/LOC105392686/LOC105393474/LOC105393475/LOC105394377/LOC105388514/LOC105393542/LOC105386155/LOC105394398/LOC105392980/LOC105392970/LOC105380679/LOC105382368/LOC105384489/LOC105394493/LOC105388042/LOC105397576/LOC105390597/LOC105387841	23		Thermogenesis	20/180	264/6363	0.00163058	LOC105383805/LOC105381802/LOC105392040/LOC105385200/LOC105386120/LOC105380503/LOC105383969/LOC105392372/LOC105384651/LOC105391476/LOC105386053/LOC105388945/LOC105390862/LOC105381185/LOC105397331/LOC105391055/LOC105390313/LOC105387955/LOC105397916/LOC105394256	20		Drug metabolism - other enzymes	28/570	129/6363	0.000282087	LOC105393944/LOC105383938/XLOC_044026/LOC105382331/LOC105397674/LOC105396948/LOC105389269/LOC105384082/LOC105383707/LOC105397767/XLOC_043936/LOC105397896/LOC105397441/LOC105389450/LOC105391501/LOC105383411/LOC105394271/LOC105382860/LOC105383413/LOC105388506/LOC105391437/LOC105389540/LOC105394254/LOC105394482/LOC105394273/LOC105388988/LOC105381172/LOC105393732	28
	Fatty acid degradation	11/227	71/6363	0.000769003	LOC105385639/LOC105383530/LOC105393313/LOC105395551/LOC105385488/LOC105396633/LOC105397949/LOC105394722/LOC105396788/LOC105383944/LOC105390252	11		Nitrogen metabolism	6/180	28/6363	0.00306654	LOC105387389/LOC105387408/LOC105384602/LOC105384158/LOC105392479/LOC105380660	6		Protein digestion and absorption	39/570	211/6363	0.000282087	LOC105393306/LOC105380872/LOC105397989/LOC105388353/LOC105388756/LOC105395047/LOC105391879/LOC105394552/LOC105386722/LOC105391006/LOC105395299/LOC105386105/LOC105398245/LOC105380870/LOC105383763/LOC105395592/LOC105388354/LOC105383575/LOC105392264/LOC105380869/LOC105388363/LOC105391007/LOC105388737/LOC105391693/LOC105393891/LOC105381896/LOC105394359/LOC105383594/LOC105388679/LOC105388738/LOC105386…	39
	Steroid biosynthesis	8/227	38/6363	0.000797278	LOC105380426/LOC105394463/LOC105393476/LOC105393474/LOC105393475/LOC105394377/LOC105388514/LOC105397576	8		Fatty acid elongation	8/180	54/6363	0.00309278	LOC105398220/LOC105392258/LOC105382119/LOC105392946/LOC105380119/LOC105380160/LOC105397924/LOC105398445	8		Fatty acid degradation	19/570	71/6363	0.000299326	LOC105395551/LOC105384060/LOC105383530/LOC105396788/LOC105394722/LOC105384038/LOC105380932/LOC105397949/LOC105390142/LOC105398033/LOC105390252/LOC105389278/LOC105393519/LOC105383944/LOC105385488/LOC105385639/LOC105381602/LOC105394724/LOC105394300	19
	Lysine degradation	12/227	86/6363	0.000797278	LOC105387345/LOC105393598/LOC105391868/LOC105385639/LOC105396488/LOC105392734/LOC105382076/LOC105393313/LOC105382046/LOC105383944/LOC105384700/LOC105390252	12		Retrograde endocannabinoid signaling	11/180	107/6363	0.00434068	LOC105381802/LOC105380503/LOC105392372/LOC105387661/LOC105384651/LOC105388945/LOC105391055/LOC105390313/LOC105387955/LOC105397916/LOC105394256	11		Cholesterol metabolism	23/570	100/6363	0.000497128	LOC105380426/LOC105389423/LOC105394463/LOC105394003/LOC105393476/LOC105380526/LOC105394377/LOC105383596/LOC105394465/LOC105387259/LOC105394464/LOC105397576/LOC105394458/LOC105387244/LOC105392920/LOC105388514/LOC105382368/LOC105393474/LOC105381120/LOC105394375/LOC105381344/LOC105396938/LOC105393475	23
	Influenza A	19/227	195/6363	0.000915478	LOC105386722/LOC105386078/LOC105391879/LOC105381896/LOC105394359/LOC105393887/LOC105380872/LOC105394363/LOC105388679/LOC105393886/LOC105383594/LOC105388363/LOC105388756/LOC105394358/LOC105392836/LOC105388698/LOC105386250/LOC105398249/LOC105383570	19		Necroptosis	10/180	90/6363	0.00434068	LOC105384602/LOC105384158/LOC105392479/LOC105384766/LOC105395856/LOC105392107/LOC105389189/LOC105396495/LOC105385235/LOC105380927	10		Pantothenate and CoA biosynthesis	10/570	27/6363	0.0016651	XLOC_044026/LOC105397953/LOC105396948/LOC105384082/LOC105389596/LOC105397767/XLOC_043936/LOC105389407/LOC105388988/LOC105381172	10
	PPAR signaling pathway	11/227	79/6363	0.00136797	LOC105395850/LOC105393023/LOC105385488/LOC105394016/LOC105396633/LOC105397949/LOC105383119/LOC105382451/LOC105383121/LOC105397186/LOC105385124	11		Mucin type O-glycan biosynthesis	5/180	28/6363	0.0182812	LOC105384268/LOC105381129/LOC105384299/LOC105384292/LOC105384295	5		Choline metabolism in cancer	21/570	96/6363	0.00209866	LOC105385157/LOC105388380/LOC105385158/LOC105382011/LOC105393057/LOC105394494/LOC105380285/LOC105385160/LOC105394495/LOC105398296/LOC105393272/LOC105386978/LOC105398594/LOC105393279/LOC105385161/LOC105385179/LOC105381300/LOC105387947/LOC105387946/LOC105384842/LOC105396950	21
	Arachidonic acid metabolism	9/227	54/6363	0.00136797	LOC105392754/LOC105395328/LOC105386484/LOC105386700/LOC105394699/LOC105392345/LOC105382647/LOC105387301/LOC105386477	9		Glyoxylate and dicarboxylate metabolism	8/180	74/6363	0.0182812	LOC105387387/LOC105389213/LOC105384526/LOC105384158/LOC105392479/LOC105388981/LOC105387887/LOC105385727	8		Galactose metabolism	21/570	99/6363	0.00309041	LOC105385791/LOC105390884/LOC105382902/LOC105382886/LOC105387419/LOC105387135/LOC105381039/LOC105394198/LOC105390698/LOC105385544/LOC105386630/LOC105388378/LOC105397351/LOC105385331/LOC105391216/LOC105380599/LOC105387113/LOC105397357/LOC105389285/LOC105389155/LOC105389154	21
	Cholesterol metabolism	12/227	100/6363	0.00251636	LOC105380426/LOC105394463/LOC105393476/LOC105393474/LOC105393475/LOC105394377/LOC105388514/LOC105386155/LOC105387452/LOC105387453/LOC105382368/LOC105397576	12		Cardiac muscle contraction	8/180	75/6363	0.0182812	LOC105383805/LOC105392040/LOC105380165/LOC105381289/LOC105391476/LOC105390862/LOC105381185/LOC105397331	8		Propanoate metabolism	16/570	66/6363	0.00351329	LOC105385253/LOC105395551/LOC105391086/LOC105386601/LOC105395483/LOC105380932/LOC105397949/LOC105381551/LOC105390142/LOC105398033/LOC105383066/LOC105389278/LOC105393519/LOC105383944/LOC105385488/LOC105389846	16
	Pyruvate metabolism	11/227	87/6363	0.00271404	LOC105385639/LOC105395850/LOC105393023/LOC105380827/LOC105383268/LOC105382095/LOC105382451/LOC105383944/LOC105389979/LOC105390252/LOC105385124	11		Longevity regulating pathway - multiple species	9/180	93/6363	0.0182812	LOC105387387/LOC105389213/LOC105383516/LOC105384526/LOC105381255/LOC105395219/LOC105385727/LOC105391055/LOC105397916	9		Carbohydrate digestion and absorption	15/570	60/6363	0.00360989	LOC105385791/LOC105380329/LOC105380365/LOC105390884/LOC105387419/LOC105387135/LOC105385544/LOC105388378/LOC105397351/LOC105385331/LOC105391216/LOC105387113/LOC105397357/LOC105389285/LOC105380125	15
	Bile secretion	12/227	103/6363	0.00291639	LOC105385590/LOC105388338/LOC105389954/LOC105381520/LOC105389233/LOC105388339/LOC105386027/LOC105380184/LOC105392089/LOC105389215/LOC105381286/LOC105386993	12		Vibrio cholerae infection	7/180	63/6363	0.0271724	LOC105382789/LOC105380678/LOC105387661/LOC105393867/LOC105381050/LOC105391055/LOC105397916	7		Arachidonic acid metabolism	14/570	54/6363	0.00364686	LOC105392754/LOC105380553/LOC105394699/LOC105395328/LOC105386484/LOC105386700/LOC105386467/LOC105388714/LOC105386477/LOC105389704/LOC105382647/LOC105398295/LOC105387301/LOC105382918	14
	Citrate cycle (TCA cycle)	9/227	68/6363	0.0062816	LOC105395850/LOC105393023/LOC105380827/LOC105392943/LOC105382932/LOC105395521/LOC105383268/LOC105398376/LOC105389979	9		Bile secretion	9/180	103/6363	0.0330549	LOC105391541/LOC105381873/LOC105383461/LOC105394107/LOC105380165/LOC105381289/LOC105388937/LOC105391055/LOC105397916	9		Bile secretion	21/570	103/6363	0.00424461	LOC105381520/LOC105394003/LOC105386993/LOC105387880/LOC105397397/LOC105397360/LOC105391541/LOC105389954/LOC105383758/LOC105383461/LOC105381873/LOC105383759/LOC105394107/LOC105389233/LOC105388338/LOC105381120/LOC105388937/LOC105381344/LOC105380184/LOC105386027/LOC105380125	21
	Metabolism of xenobiotics by cytochrome P450	10/227	85/6363	0.00757042	LOC105389269/LOC105388506/LOC105389450/LOC105380707/LOC105389540/LOC105389233/LOC105386021/LOC105392478/LOC105382647/LOC105389215	10		Arginine biosynthesis	5/180	35/6363	0.0359932	LOC105385506/LOC105394197/LOC105384602/LOC105384158/LOC105392479	5		Neuroactive ligand-receptor interaction	33/570	197/6363	0.00451889	LOC105380872/LOC105386829/LOC105388353/LOC105388756/LOC105396394/LOC105391879/LOC105386722/LOC105386105/LOC105380870/LOC105383763/LOC105390641/LOC105388354/LOC105383575/LOC105390333/LOC105380869/LOC105388363/LOC105388737/LOC105393891/LOC105381896/LOC105394359/LOC105383594/LOC105388679/LOC105388738/LOC105386078/LOC105388698/LOC105382661/LOC105391606/LOC105395858/LOC105395448/LOC105394358/LOC105386…	33
	Ascorbate and aldarate metabolism	8/227	57/6363	0.00757042	LOC105385639/LOC105388506/LOC105389450/LOC105381548/LOC105389540/LOC105389006/LOC105381547/LOC105390252	8		Endocrine and other factor-regulated calcium reabsorption	6/180	52/6363	0.0397804	LOC105386829/LOC105387661/LOC105380165/LOC105381289/LOC105391055/LOC105397916	6		Ascorbate and aldarate metabolism	14/570	57/6363	0.00561839	LOC105393944/LOC105382331/LOC105389006/LOC105384162/LOC105396482/LOC105397677/LOC105389450/LOC105383411/LOC105396529/LOC105383413/LOC105388506/LOC105390252/LOC105389540/LOC105385639	14
	Chemical carcinogenesis	10/227	86/6363	0.00764074	LOC105389269/LOC105388506/LOC105389450/LOC105380707/LOC105389540/LOC105389233/LOC105386021/LOC105392478/LOC105382647/LOC105389215	10		Caffeine metabolism	3/180	12/6363	0.0470582	LOC105383938/LOC105397674/LOC105392377	3		Peroxisome	28/570	160/6363	0.00561839	LOC105389213/LOC105387387/LOC105383938/LOC105397674/LOC105388551/LOC105384526/LOC105388092/LOC105388089/LOC105385727/LOC105380932/LOC105397949/LOC105381789/LOC105396131/LOC105397189/LOC105390142/LOC105382860/LOC105383035/LOC105398033/LOC105391283/LOC105391367/LOC105390515/LOC105389278/LOC105385488/LOC105389901/LOC105388643/LOC105388352/LOC105395161/LOC105391365	28
GeneRatio ：This rich experiment annotates the number of genes in the KEGG Pathway / The total number of genes annotated in the KEGG Pathway database
BgRatio ：The number of genes in the genome that can be annotated to the KEGG Pathway / The total number of genes in the genome that can be annotated to the KEGG Pathway database
p.adjust ：Corrected P value
geneID ：The gene name of the rich
Count ：The number of genes that are rich
